# Supplementary material for: Exploring the Link between Photosystem II Assembly and Translation of the Chloroplast psbA mRNA
Source: Plants (Basel). 2020 Jan 25;9(2):152. doi: 10.3390/plants9020152 (PMC7076361; doi:10.3390/plants9020152)
Supplement: Supplementary file 1 [file plants-09-00152-s001.zip]

Archive with 5 entries (4 files):
- FigS1_v11_Legend.pdf
- __MACOSX/
- __MACOSX/._FigS1_v11_Legend.pdf
- Table S1.xlsx
- __MACOSX/._Table S1.xlsx
