# Supplementary material for: Exploring the Link between Photosystem II Assembly and Translation of the Chloroplast psbA mRNA
Source: Plants (Basel). 2020 Jan 25;9(2):152. doi: 10.3390/plants9020152 (PMC7076361; doi:10.3390/plants9020152)
Supplement: Supplementary file 1 [file plants-09-00152-s001.zip › Table S1.xlsx]

## Sheet: Table S1
Table S1. Ribo-seq and RNA-seq read counts for chloroplast genes. RPKM values were based on normalizing to total reads mapping to chloroplast genes. n.d. - Not determined due to ambiguities resulting from short ORFs, splicing, or low read counts.
Maize hcf244														Maize hcf136										Arabidopsis ohp1										Arabidopsis ohp2										Arabidopsis hcf136
	Ribo-seq								RNA-seq						Ribo-seq										Ribo-seq										Ribo-seq										Ribo-seq
	Raw read count				cpRPKM				Raw read count		cpRPKM				Raw read count				cpRPKM						Raw read count				cpRPKM						Raw read count				cpRPKM						Raw read count		cpRPKM
Chloroplast gene	Zm-hcf244 rep1	WT (Zm-hcf244) rep1	Zm-hcf244 rep2	WT (Zm-hcf244) rep2	Zm-hcf244 rep1	WT (Zm-hcf244) rep1	Zm-hcf244 rep2	WT (Zm-hcf244) rep2	Zm-hcf244 rep1	WT (Zm-hcf244) rep1	Zm-hcf244 rep1	WT (Zm-hcf244) rep1		Chloroplast gene	Zm-hcf136 rep1	WT (Zm-hcf136) rep1	Zm-hcf136 rep2	WT (Zm-hcf136) rep2	Zm-hcf136 rep1	WT (Zm-hcf136) rep1	Zm-hcf136 rep2	WT (Zm-hcf136) rep2		Chloroplast gene	ohp1 rep1	WT (ohp1) rep1	ohp1 rep2	WT (ohp1) rep2	ohp1 rep1	WT (ohp1) rep1	ohp1 rep2	WT (ohp1) rep2		Chloroplast gene	ohp2 rep1	WT (ohp2) rep1	ohp2 rep2	Col-0 rep2	ohp2 rep1	WT (ohp2) rep1	ohp2 rep2	Col-0 rep2		Chloroplast gene	hcf136	WT (hcf136)	hcf136	WT (hcf136)
psbA	131407	1506394	51968	758199	33182.1	370088	30775.2	239497	109706	106312	85559.5	78881.9		psbA	640804	835702	456941	846766	517285	385838	401095	447530		psbA	26637	188270	24583	356235	29496.2	176184	28050.5	171452		psbA	20518	232312	8854	435651	9722.09	111925	9105.32	116925		psbA	44302	437077	200695	162862
matK	1742	420	326	153	302.058	70.8554	132.568	33.1868	27034	24241	14520.7	12387.6		matK	126	76	165	95	69.8445	24.0948	99.4553	34.4778		matK	0	0	1	1	n.d.	n.d.	n.d.	n.d.		matK	2	0	0	0	n.d.	n.d.	n.d.	n.d.		matK	2	2	n.d.	n.d.
rps16 exon 2	2321	1358	1998	2038	2828.26	1610	5709.78	3106.57	n.d.	n.d.	n.d.	n.d.		rps16 exon 2	823	884	754	1141	3206	1969.54	3193.87	2910.07		psbK	9560	6282	10611	14317	63276.4	35138.7	72371.2	41187.1		psbK	16296	13655	8871	12605	46153.9	39323.4	54529.5	20221.5		psbK	3232	11179	87515.9	24898.2
psbK	45136	19605	24265	23243	68125.8	28789.7	85891.1	43884.6	8935	9167	39787.3	38835.9		psbK	12604	11777	17527	10014	60815.8	32500.6	91959.7	31635.1		psbI	4385	3610	5020	5987	50576	35187.3	59662.9	30013.1		psbI	7907	5206	4465	8976	39023.9	26124.9	47826.8	25092.6		psbI	974	9943	45958.5	38589.9
psbI	8862	3485	4415	4736	23308.3	8917.93	27232.6	15582	5390	4975	40218.7	35317.5		psbI	2434	3146	3063	2598	20465.4	15128.9	28004.5	14301.8		atpA	19446	18066	18383	35313	14962.4	11747.2	14575.1	11809.5		atpA	45276	40941	21249	65701	14906.7	13705.8	15183.9	12252.6		atpA	4302	52552	13541.7	13606.3
psbD	583350	239798	235403	148267	147304	58913.1	139404	46834	61084	65339	47639.3	48480.5		psbD	60237	92095	66275	92314	48626	42519.6	58175.1	48789.5		atpF exon 2	3877	2658	3862	5187	11015.6	6382.21	11307.1	6405.53		atpF exon 2	9675	4063	6002	11792	11762.7	5022.67	15837.4	8120.58		atpF exon 2	1275	12481	14820.2	11932.8
psbC	530059	283960	205067	220063	102331	53336.1	92844.8	53144.9	86230	85801	51529.7	48780.8		psbC	66221	130618	68637	94626	40869.4	46105.6	46062	38235.5		atpH	18185	19524	19232	31083	89763.1	81443.6	97821.6	66685.8		atpH	37346	41639	22899	63749	78881	89425.2	104973	76268.5		atpH	4638	59318	93658.5	98526.3
psbZ	68617	25432	47735	24832	101831	36720.6	166136	46099	7755	6456	33984.6	26916.7		psbZ	11844	10197	8668	13184	56190.9	27668.7	44716.6	40951.4		atpI	4515	4054	4260	8299	7107.59	5393.27	6910.35	5678.27		atpI	8469	8596	4176	15344	5704.8	5887.58	6105.21	5854.51		atpI	897	10273	5776.82	5441.81
psbM	6212	3427	3037	4327	17370.4	9323.37	19916	15135.5	4790	3997	37784.1	29996.1		psbM	3119	4808	2812	2224	27881.3	24581.6	27333.5	13016.2		rps2	785	700	717	1297	1304.51	983.06	1227.79	936.794		rps2	3297	1932	1686	2753	2344.45	1396.89	2602.02	1108.85		rps2	373	2218	2535.82	1240.28
petN	10879	2796	5596	5085	36124.3	9032.95	43578.1	21121.9	n.d.	n.d.	n.d.	n.d.		petN	3214	2764	3374	1840	34117.4	16781	38945.6	12788		rpoC2	925	616	994	1284	261.478	147.156	289.538	157.756		rpoC2	3010	1366	1300	2491	364.086	168.004	341.281	170.669		rpoC2	309	2233	357.342	212.405
rpoB	913	327	224	139	75.3678	26.263	43.3653	14.3536	4380	3646	1123.84	890.026		rpoB	58	97	67	57	15.306	14.6405	19.2261	9.84834		rpoC1 exon 2	595	473	571	898	430.247	289.045	425.464	282.23		rpoC1 exon 2	1540	776	642	1286	476.503	244.139	431.133	225.387		rpoC1 exon 2	161	1247	476.276	303.423
rpoC1	3040	268	288	170	395.475	33.9204	87.8652	27.6647	4360	2919	1759.83	1120.92		rpoC1	44	60	62	32	18.2986	14.2713	28.0375	8.71302		rpoB	527	471	450	825	191.31	144.494	168.331	130.169		rpoB	1123	657	564	1407	174.442	103.769	190.143	123.796		rpoB	148	1280	219.796	156.357
rpoC2	2158	500	694	582	125.33	28.2525	94.5243	42.2824	7782	6286	1406.08	1080.56		rpoC2	99	321	180	235	18.3806	34.0861	36.3395	28.5658		petN	4652	3459	5780	4616	67740.2	42565.8	86728.1	29214.5		petN	10165	10379	5804	14921	63337	65756.3	78489	52661.3		petN	917	7731	54627	37881.2
rps2	8932	2090	2640	2823	3384.79	770.567	2346.21	1338.21	4235	3379	4933.4	3744.88		rps2	932	1067	1319	789	1129.06	739.291	1737.52	625.797		psbM	3239	2328	2813	5474	39717.7	24124.6	35544.2	29174.5		psbM	7583	8760	4877	9033	39788.5	46736.1	55539.3	26846.8		psbM	758	5748	38025.4	23717.6
atpI	48382	25091	28781	43331	17510.1	8834.95	24428.1	19617.1	15895	14814	17695	15689.9		atpI	8704	17176	9144	12620	10070.3	11365.7	11503.8	9559.55		psbD	55499	56244	58609	109508	61456.2	52633.3	66876.1	52705.1		psbD	138612	97910	65100	160211	65678.8	47171.9	66947.9	42999.2		psbD	11503	98107	52110.3	36556.3
atpH	77612	38070	45926	62821	87361.1	41692.1	121235	88455.7	10460	10604	35217.5	33966.8		atpH	14689	28803	21668	26467	52856.8	59278.2	84783.2	62354.4		psbC	78759	85053	76501	178251	64977.4	59300	65036.1	63917.5		psbC	177982	178282	95316	296775	62832.1	63994.8	73030.2	59343.9		psbC	12865	170577	43421.4	47354.7
atpF exon 2	35842	11762	24415	29470	23393.7	7469.12	37371.7	24061.3	n.d.	n.d.	n.d.	n.d.		atpF exon 2	6788	6720	8297	5441	14163.4	8019.44	18824.8	7432.91		psbZ	5399	5439	4776	8717	35136.4	29913.4	32028.3	24656.8		psbZ	9317	12067	5287	15482	25945.6	34167.9	31954.2	24420.7		psbZ	910	12492	24227.9	27356.3
atpA	80770	44258	51141	74607	14171.8	7555.24	21043.8	16375.2	25321	26651	13761.3	13780		atpA	17230	46307	24481	28088	9664.51	14855.6	14931.6	10315		rps14	2074	1889	2252	3293	8245.89	6346.94	9226.2	5690.45		rps14	5481	4244	2709	4537	9324.65	7341.41	10002.6	4372.05		rps14	1107	7776	18005.6	10403.2
rps14	11157	5702	3031	3143	9813.9	4879.81	6252.58	3458.36	11369	14052	30180.8	35489.8		rps14	2538	2852	2675	1722	7136.83	4586.82	8179.37	3170.3		psaB	45126	57914	42526	123629	23949.1	25974.6	23256.4	28517.3		psaB	91407	103026	38983	196370	20758	23789.4	19213.8	25259.5		psaB	5585	121531	12126	21703.5
psaB	262433	296162	123848	267752	31717	34824.4	35102.8	40479.8	76304	98191	28622.7	35042.3		psaB	33900	137412	41738	104961	13097.6	30364.5	17535	26550.6		psaA	44308	66107	43190	134598	23011.7	29014.7	23114.1	30383.1		psaA	87666	111594	36298	225771	19482.4	25216.4	17507.5	28419.9		psaA	4998	130341	10619.3	22778.7
psaA	276988	333010	114918	294753	32804.4	38371.6	31918.3	43667.9	78905	106689	29007.2	37314.5		psaA	25643	148179	34872	108312	9708.68	32086.8	14356.6	26848.6		ycf3 exon 3	109	141	104	312	829.911	907.251	815.951	1032.49		ycf3 exon 3	325	190	256	317	1058.84	629.411	1810.17	584.994		ycf3 exon 3	49	516	1526.28	1322.01
ycf3 exon 3	3330	2183	1553	1771	5563.5	3548.45	6084.92	3701.3	n.d.	n.d.	n.d.	n.d.		ycf3 exon 3	456	864	723	1095	2435.5	2639.28	4198.98	3829.05		rps4	1625	1276	1404	2226	3176.17	2107.68	2827.76	1891.04		rps4	4025	2928	2586	4245	3366.35	2489.98	4694.12	2011.01		rps4	607	4865	4853.68	3199.74
rps4	7887	2994	2885	2266	3515.33	1298.34	3015.64	1263.42	8168	5522	11163.6	7180.31		rps4	815	1224	1359	1398	1161.27	997.48	2105.6	1304.17		ndhJ	1029	982	1064	1908	2566.82	2070.12	2734.93	2068.63		ndhJ	1634	2060	746	3317	1744.12	2235.74	1728.2	2005.45		ndhJ	49	2445	500.043	2052.29
ndhJ	10444	3079	4107	3721	5902.96	1693.15	5443.86	2630.84	13420	12949	23156.5	21257.6		ndhJ	711	2266	1538	1753	1284.67	2341.7	3021.77	2073.76		ndhK	1536	1278	1414	2506	2678.62	1883.45	2540.94	1899.45		ndhK	2639	2667	1092	4623	1969.26	2023.57	1768.55	1954.03		ndhK	164	2629	1170.03	1542.74
ndhK	11306	11755	6358	9155	4075.14	4122.28	5374.44	4127.85	18360	17626	20357	18593.1		ndhK	1038	5486	2052	4802	1196.05	3615.41	2571.06	3622.67		ndhC	565	624	672	1487	1864.53	1740.24	2285.16	2132.84		ndhC	1006	967	325	1468	1420.57	1388.43	996.048	1174.18		ndhC	91	1432	1228.56	1590.18
ndhC	10778	4547	3491	3670	8110.81	3329.14	6161.06	3454.81	5220	4925	11910.4	10691		ndhC	1485	2547	1796	1562	3572.5	3504.48	4698.23	2460.26		atpE	4009	3084	3813	4983	12005.6	7804.85	11766.3	6485.8		atpE	7770	6945	5614	12344	9956.61	9048.87	15613.3	8959.63		atpE	1036	11019	12692.2	11103.8
atpE	28376	9991	10842	12448	18658.2	6391.61	16718.9	10238.8	11633	11531	23273.1	21947.6		atpE	3796	5740	5413	3928	7979.31	6900.8	12372.6	5405.86		atpB	26855	25395	25936	48300	21038.3	16812.7	20937	16445.9		atpB	67573	65065	33080	112783	22651.8	22177.3	24067.2	21414.9		atpB	4823	74272	15457.3	19579.1
atpB	178062	107025	82255	117391	31809.8	18601.9	34461.3	26233.5	45601	44801	25229.9	23582.3		atpB	29788	62356	36456	39956	17011.8	20367.4	22639.2	14939.8		rbcL	331525	285375	308187	558930	270070	196463	258702	197899		rbcL	859865	627454	309936	1263409	299733	222391	234481	249455		rbcL	53113	815880	177008	223649
rbcL	485749	382966	185471	382119	90806.9	69654.4	81313.4	89358.8	79866	88628	46225.8	48803.5		rbcL	99514	217686	88545	175530	59471.8	74405.6	57540.4	68680.2		accD	1224	727	1156	1433	978.63	491.219	952.402	497.977		accD	3597	1293	2140	2746	1230.61	449.791	1589.01	532.138		accD	669	3056	2188.24	822.189
psaI	11332	5290	5305	7299	29804.8	13536.8	32722.3	24014.6	4541	4302	33883.7	30539.9		psaI	2358	3437	3408	3260	19826.4	16528.3	31158.8	17946.1		psaI	1637	1320	2256	2406	18336.3	12495.1	26039.2	11713.4		psaI	1468	1533	875	1555	7036.12	7471.03	9102.2	4221.63		psaI	371	2510	17000.8	9460.59
ycf4	5393	2026	1993	2694	2614.27	955.523	2265.72	1633.62	11513	10554	17089	14904		ycf4	454	983	640	688	703.552	871.248	1078.46	698.043		ycf4	1149	1224	1021	2514	2455.95	2210.98	2248.8	2335.56		ycf4	2933	2821	951	3514	2682.6	2623.48	1887.8	1820.49		ycf4	207	3151	1810.1	2266.36
cemA	10805	1445	1864	2053	4202.47	546.801	1700.22	998.852	12362	11076	14774.7	12594.2		cemA	283	603	315	431	351.873	428.811	425.885	350.858		cemA	230	110	221	265	394.018	159.252	390.127	197.315		cemA	299	301	189	414	219.181	224.352	300.694	171.9		cemA	48	269	336.404	155.068
petA	46236	27364	16427	21781	12888.1	7421.11	10738.6	7594.83	22449	21426	19307.8	17532.1		petA	6475	16251	10066	10610	5769.89	8282.4	9753.64	6190.09		petA	7793	7818	6755	14938	9525.95	8076.12	8508.53	7936.37		petA	21384	21739	11523	30736	11185	11561.6	13081.1	9106.22		petA	1386	21697	6931.04	8924.51
psbJ	37054	14885	19912	17228	87107.9	34045	109778	50662.8	4921	4664	33136.8	29879.5		psbJ	6081	6580	9356	5504	45700.1	28282.4	76456.5	27081.6		psbJ	8238	8635	8554	12879	84925.9	75228.7	90868.4	57706.7		psbJ	14514	11227	10548	22349	64024.9	50356.7	100986	55842.3		psbJ	2403	33351	101345	115693
psbL	9299	2392	6169	4951	23086.3	5777.76	35917.9	15376	4893	4642	34637.9	31263.6		psbL	944	1323	1225	1383	7492.19	6005.44	10572	7186.42		psbL	7134	4081	8208	7180	75550.4	36523.6	89570.9	33048.7		psbL	18995	14059	8431	12303	86077	64778.9	82919.7	31579.3		psbL	1843	10258	79847.4	36555.1
psbF	20717	7126	7788	6781	50030.5	16743.1	44107.6	20484.9	5858	5754	40432.5	37784		psbF	2189	3441	3330	2275	16899.5	15193.6	27954.7	11499.1		psbF	5470	3876	6540	6506	57928.4	34688.9	71368.6	29946.3		psbF	10896	8502	9011	16567	49375.9	39174.2	88624.1	42524.1		psbF	1204	16217	52162.9	57790.4
psbE	34541	11782	16610	15055	37915.8	12583.1	42759.7	20672.8	14866	14434	48860.3	45134.2		psbE	4679	5341	5743	4500	16419.4	10719.5	21914.2	10338.8		psbE	10125	6688	10904	12430	48739	27207	54087	26006.3		psbE	29868	19692	19790	42487	61522.1	41242.6	88471.2	49570.6		psbE	2766	25733	54471	41682.4
petL	13988	9179	8134	10961	43207.4	27585.4	58923.2	42353	5024	5788	43345.2	47509.1		petL	4517	8472	3834	6157	44603.8	47847.2	41167.7	39805.7		petL	522	614	442	780	7070.8	7028.62	6169.44	4592.18		petL	907	680	648	1469	5257.13	4007.58	8151.7	4822.89		petL	175	2920	9697.68	13309.5
petG	11252	2973	5703	5701	28740.7	7388.29	34162.6	18215.9	4902	5960	35614.8	41196.6		petG	1055	2627	1096	2301	8614.69	12268.6	9731.51	12301.5		petG	1645	1813	1441	2334	18425.9	17161.9	16632.3	11362.9		petG	3475	3258	2363	5357	16655.7	15877.8	24581.1	14543.6		petG	412	8553	18879.6	32237.6
psaJ	19505	12923	9786	12175	43541.2	28067.2	51231.7	33998.1	3928	4317	25220	26370.1		psaJ	3897	9888	5278	6664	27810.2	40358.1	40956.7	31136		psaJ	4312	2829	4658	4456	40185.1	22280.4	44731.3	18049.2		psaJ	7037	4762	5446	7227	28061.9	19308.6	47134.5	16324.2		psaJ	969	9173	36943.8	28766
rpl33	1907	1513	1362	1798	2652.27	2047.33	4442.47	3128.16	2903	3240	11962.3	12701.9		rpl33	298	814	888	807	1324.96	2069.95	4293.21	2349.17		rpl33	1576	1142	1589	2404	9612.13	5886.17	9986.49	6372.7		rpl33	5248	3673	2468	3985	13696.2	9746.74	13979.2	5890.86		rpl33	656	4645	16368.1	9533.01
rps18	4471	3976	2557	2576	2361.23	2042.96	3166.96	1701.81	8210	9749	13255.3	14974.8		rps18	1438	1257	3114	1406	2427.79	1213.77	5716.81	1554.15		rps18	1106	938	1050	1816	4352.71	3119.69	4258.14	3106.32		rps18	3244	1773	1644	2156	5462.98	3035.91	6008.72	2056.56		rps18	763	4775	12284.6	6323.53
rpl20	3112	945	874	559	2361.96	697.824	1555.69	530.734	4450	3449	10238.1	7549.36		rpl20	264	235	547	215	640.555	326.114	1443.19	341.543		rpl20	1246	840	1317	1534	4219.45	2403.92	4595.68	2257.82		rpl20	3368	1736	2107	2588	4880.38	2557.78	6626.4	2124.17		rpl20	524	2433	7259.41	2772.43
rps12 exon 2	4648	4713	2091	2485	5322.05	5250.39	5614.96	3559.36	n.d.	n.d.	n.d.	n.d.		rps12 exon 2	641	1536	1057	978	2346.34	3215.68	4207.17	2343.83		rps12 exon 2	1199	1131	1241	2278	6020.43	4799.26	6421.05	4971.51		rps12 exon 2	3877	2866	1056	5328	8330.06	6261.24	4924.33	6484.25		rps12 exon 2	865	4566	17768.7	7714.82
clpP	8673	2213	2347	1448	3594.28	892.29	2281.05	750.66	7546	7125	9600.6	8624.29		clpP	295	534	419	480	390.827	404.625	603.613	416.349		clpP exon 3	859	781	709	1572	4388.89	3372.22	3732.79	3490.92		clpP exon 3	3396	1499	2720	3780	7424.6	3332.26	12906.4	4681.02		clpP exon 3	290	3529	6061.66	6067.29
psbB	212988	162764	68619	158202	37296.7	27730.3	28179.9	34654.5	66390	67183	36010.2	34668.9		psbB	42504	92569	51057	60208	23793.9	29638	31079.4	22067		psbB	37626	69729	34994	136290	28893.4	45251	27690.5	45488.4		psbB	82805	151616	55710	223617	27208.9	50656	39730.1	41620.1		psbB	12208	143574	38351.9	37099.5
psbT	13151	5186	6009	6522	37972.7	14568.9	40690.7	23557.3	2248	2131	18254	16462.8		psbT	4815	4545	5554	3551	44445.6	23994.7	55746.9	21460.4		psbT	1147	1071	1145	1898	14523.5	11460.4	14939.6	10445.5		psbT	1644	1434	641	1039	8907.47	7900.11	7537.75	3188.68		psbT	350	4283	18130.4	18248.9
psbN	8618	3116	4752	3021	18765	6601.16	24265.9	8228.56	n.d.	n.d.	n.d.	n.d.		psbN	649	794	634	1028	4517.58	3161.04	4798.8	4684.98		psbN	2470	2530	4001	4608	23584.9	20415.5	39366.9	19123.8		psbN	4210	4462	3436	6919	17201.4	18537.1	30469.5	16012.8		psbN	843	4069	32930.3	13073.9
psbH	20492	17706	8411	14903	25677.3	21585.7	24716.8	23359.9	7840	10357	29250	36762.1		psbH	2725	7866	3378	7889	10915.7	18021.3	14713.9	20690		psbH	6095	6777	6565	11137	33491.5	31470.3	37172.4	26598.4		psbH	10326	11838	8800	22082	24279.3	28301.8	44907.4	29409.4		psbH	2535	19868	56986.3	36736.3
petB exon 2	41210	24483	17164	32996	17051.7	9856.26	16655.7	17078.9	n.d.	n.d.	n.d.	n.d.		petB exon 2	6815	13052	7804	9636	9014.7	9874.41	11225	8345.19		petB exon 2	6744	4758	6366	9741	12237.1	7296.08	11902.9	7682.29		petB exon 2	14523	9854	8695	16949	11276.2	7779.46	14652.3	7454.06		petB exon 2	1436	12854	10659.8	7848.4
petD exon 2	91608	67599	45300	70940	51231.9	36781.5	59413.5	49628.4	n.d.	n.d.	n.d.	n.d.		petD exon 2	10377	42193	14584	37879	18552.3	43143.5	28352.1	44338.3		petD exon 2	11656	11478	12901	20645	28585.9	23788.8	32602.6	22006.1		petD exon 2	24039	20098	15369	33265	25226.9	21445.2	35004.5	19773.2		petD exon 2	4549	29935	45640.5	24703.8
rpoA	988	532	567	528	259.858	136.136	349.737	173.718	8078	7393	6559.43	5711.37		rpoA	176	309	183	184	147.983	148.596	167.314	101.291		rpoA	731	421	789	811	868.936	422.918	966.436	419.003		rpoA	1926	592	913	1482	979.649	306.173	1007.9	426.978		rpoA	323	1233	1570.74	493.19
rps11	2006	540	855	798	1262.76	330.722	1262.22	628.381	2051	2431	3932.28	4434.26		rps11	328	539	702	416	660.058	620.362	1536.13	548.094		rps11	1814	1585	2039	3086	5192.06	3833.85	6013.74	3839.05		rps11	2798	3305	1112	3995	3426.84	4115.75	2955.85	2771.44		rps11	208	4296	2435.55	4137.59
rpl36	475	144	215	199	1213.28	357.859	1287.91	635.847	1723	1360	12518.2	9400.56		rpl36	140	192	208	92	1143.18	896.679	1846.86	491.846		rpl36	601	422	646	788	6731.9	3994.65	7456.26	3836.32		rpl36	1091	1093	733	1388	5229.16	5326.7	7625.04	3768.25		rpl36	151	1566	6919.45	5902.5
infA	358	172	99	107	302.869	141.573	196.42	113.237	1500	1177	3834.5	2862.54		infA	36	31	49	16	97.3629	47.9514	144.102	28.3312		rps8	1573	1141	1485	1974	4639.04	2843.73	4512.86	2530.3		rps8	4777	2431	2439	4008	6028.35	3119.32	6680.15	2864.93		rps8	863	5280	10412.2	5239.8
rps8	3164	782	918	889	2096.01	504.017	1426.19	736.699	2588	2067	5215.37	3962.95		rps8	310	424	576	348	656.505	513.559	1326.42	482.513		rpl14	2011	1072	1698	2097	6525.51	2939.68	5677.61	2957.51		rpl14	5921	4267	2256	5819	8221.31	6024.21	6798.55	4576.54		rpl14	446	5290	5920.64	5776.16
rpl14	9244	2312	3093	3155	6783.48	1650.68	5322.94	2896.17	3632	2686	8086.59	5689.61		rpl14	685	1024	758	662	1606.95	1373.92	1933.59	1016.77		rpl16 exon 2	1303	941	1493	1957	3804.24	2321.76	4491.68	2483.36		rpl16 exon 2	3230	2098	2140	3590	4035.24	2665.04	5802.46	2540.42		rpl16 exon 2	407	2793	4861.27	2743.95
rpl16 exon 2	6823	3172	3623	3513	4508.69	2039.34	5614.65	2903.92	n.d.	n.d.	n.d.	n.d.		rpl16 exon 2	1003	1769	1480	1235	2118.83	2137.33	3399.68	1708.11		rps3	1250	891	1182	1582	2250.62	1355.73	2192.98	1238.01		rps3	4249	2322	1682	3536	3273.58	1818.99	2812.5	1543.09		rps3	654	4132	4817.28	2503.42
rps3	7978	1441	2769	2308	3186.94	560.047	2594.07	1153.31	3237	2244	3971.93	2619.62		rps3	381	597	637	410	486.546	436.035	884.546	342.797		rpl22	1671	1168	1714	1975	4115.4	2430.98	4349.83	2114.11		rpl22	4231	2254	2058	3740	4458.84	2415.26	4707.13	2232.51		rpl22	538	4111	5420.63	3406.94
rpl22	3889	814	1347	1180	2364.05	481.421	1920.29	897.291	1245	971	2306.88	1711.71		rpl22	281	441	588	334	546.066	490.147	1242.51	424.952		rps19	826	661	951	1218	3577.04	2419.07	4243.76	2292.54		rps19	1845	1282	1195	2048	3418.88	2415.5	4806.04	2149.62		rps19	341	2739	6041.3	3991.33
rps19	1648	974	757	582	1609.49	925.492	1733.83	711.028	2363	3336	6940.28	9321.73		rps19	669	960	756	595	2088.71	1714.24	2566.59	1216.25		rpl2 exon 2	2357	1826	2208	3416	6312	4132.49	6093.01	3976.04		rpl2 exon 2	8728	5030	4996	7226	10001.5	5860.71	12425.2	4690.21		rpl2 exon 2	850	7178	9312.32	6468.32
rpl2 exon 2	3055	1816	1606	1640	1878.57	1086.46	2316.02	1261.52	n.d.	n.d.	n.d.	n.d.		rpl2 exon 2	526	1641	797	1004	1034.01	1844.99	1703.64	1292.18		rpl23	1393	1076	1517	1815	5965.94	3894.42	6694.82	3378.55		rpl23	3334	2664	1601	3792	6109.94	4964.06	6367.87	3936.25		rpl23	621	4243	10880.6	6114.79
rpl23	2165	1187	1209	687	2114.41	1127.88	2769.09	839.307	2638	2515	7747.97	7027.62		rpl23	358	694	667	549	1117.72	1239.25	2264.43	1122.22		ycf2	850	538	812	1270	144.027	77.0388	141.777	93.5305		ycf2	2365	951	2484	1928	171.474	70.1099	390.886	79.1804		ycf2	421	2464	291.835	140.49
ndhB exon 2	7314	7453	2679	7408	2570.01	2547.95	2207.66	3256.21	n.d.	n.d.	n.d.	n.d.		ndhB exon 2	1191	1845	1147	1102	1337.86	1185.34	1401.02	810.465		ndhB exon 2	1386	1076	1374	2162	2118.87	1390.14	2164.48	1436.56		ndhB exon 2	3392	2128	1363	3423	2218.92	1415.43	1935.14	1268.34		ndhB exon 2	309	2688	1932.55	1382.78
rps7	5588	1697	1427	1334	3220	951.4	1928.43	961.585	6400	5482	11254.4	9171.44		rps7	489	794	738	641	900.8	836.544	1478.29	773.092		rps7	2336	1834	1922	3314	5941.61	3942.16	5037.44	3663.61		rps7	6496	5036	3496	7147	7070.02	5573.04	8258.05	4405.97		rps7	436	5828	4536.8	4988.06
rps15	2113	2023	1005	1500	2472.72	2303.31	2758.17	2195.83	8737	9385	30533.5	31203.7		rps15	335	1442	627	1800	1253.26	3085.38	2550.61	4408.81		ndhF	1639	1456	1328	3558	855.807	642.483	714.53	807.474		ndhF	3797	2892	1484	4615	848.362	657.008	719.624	584.058		ndhF	526	5743	1123.61	1009.06
ndhF	27393	18939	4846	12588	3297.15	2217.88	1367.92	1895.34	21957	25795	8202.95	9168.31		ndhF	1807	4035	2309	3533	695.307	887.994	966.105	890.053		rpl32	1412	1093	1544	1761	11039.4	7221.61	12438.9	5984.05		rpl32	3484	2491	1889	3317	11655.5	8473.43	13715.7	6285.54		rpl32	491	3167	15704.5	8331.81
rpl32	990	445	302	303	1546.99	676.54	1106.72	592.279	6592	4342	30332.4	19008		rpl32	90	219	89	188	449.588	625.697	483.441	614.87		ccsA	509	546	475	1123	606.904	550.171	583.608	581.979		ccsA	1260	1122	472	1764	642.86	582.063	522.66	509.786		ccsA	166	1964	809.733	787.997
ccsA	21856	4018	6649	7328	6073.15	1086.26	4332.9	2547.19	21434	17906	18377.6	14606.3		ccsA	1847	2657	1130	1567	1640.7	1349.9	1091.5	911.351		ndhD	1495	1374	1377	2785	1166.48	905.997	1107.12	944.469		ndhD	4198	2998	1461	4393	1401.6	1017.76	1058.67	830.778		ndhD	348	3449	1110.83	905.547
ndhD	21075	13243	6467	10709	3749.81	2292.5	2698.51	2383.54	31155	33037	17168.5	17320.5		ndhD	977	2580	2893	3995	555.719	839.322	1789.33	1487.75		psaC	12610	10671	13322	19463	62244.3	44513.6	67761	41756.1		psaC	30954	33614	23163	47557	65380	72190.5	106183	56896.6		psaC	3722	30193	75161	50150.1
psaC	44943	24238	21461	26639	50588.4	26544.1	56652.4	37509.3	13223	13888	44520.2	44486.1		psaC	7623	18662	15511	17249	27430.6	38407.4	60691.9	40637.4		ndhE	197	144	168	288	775.302	478.929	681.302	492.633		ndhE	345	222	322	497	580.989	380.131	1176.89	474.076		ndhE	48	522	772.819	691.284
ndhE	1891	1707	1326	2425	1697.07	1490.47	2790.82	2722.41	4542	5291	12293.9	13625		ndhE	202	560	661	1188	579.536	918.894	2062.11	2231.51		ndhG	280	298	318	698	626.061	563.091	732.675	678.328		ndhG	653	742	271	875	624.764	721.835	562.734	474.192		ndhG	44	937	402.479	704.984
ndhG	4616	2959	1721	2877	2353.58	1467.88	2057.9	1835	7956	9452	12409.7	14026.5		ndhG	735	2338	1242	1788	1198.04	2179.59	2201.34	1908.11		ndhI	544	566	397	1215	1245.02	1094.71	936.257	1208.6		ndhI	880	968	460	1371	861.797	963.894	977.713	760.507		ndhI	92	1923	861.387	1480.95
ndhI	8097	7412	3317	5041	4035.51	3594.1	3877.02	3142.84	8548	10344	13038.5	15011		ndhI	1936	3723	1975	2386	3084.6	3392.62	3421.71	2488.96		ndhA exon 2	428	609	376	1431	940.729	1131.21	851.597	1367.06		ndhA exon 2	872	1501	303	1868	820.127	1435.41	618.498	995.141		ndhA exon 2	46	1881	413.628	1391.2
ndhA exon 2	2939	3005	1449	3733	1448.48	1440.91	1674.79	2301.45	n.d.	n.d.	n.d.	n.d.		ndhA exon 2	549	2347	604	1679	864.976	2114.92	1034.79	1731.95		ndhH	715	971	631	1703	710.682	815.627	646.285	735.715		ndhH	1506	2128	578	2974	640.527	920.271	533.546	716.468		ndhH	233	3240	947.451	1083.66
ndhH	10076	8089	3603	6636	2283.82	1783.81	1915.21	1881.53	9610	13980	6733.93	9319.86		ndhH	1469	5486	2667	4202	1064.42	2273.51	2101.35	1993.44		rps15	666	545	694	804	3018.82	2087.68	3241.52	1583.96		rps15	2009	1305	1251	1725	3896.61	2573.65	5266.18	1895.13		rps15	446	2605	8270.47	3973.31
																								ycf1	881	634	844	1246	191.795	116.642	189.334	117.898		ycf1	2230	1172	933	1867	207.735	111.011	188.633	98.5129		ycf1	442	3022	393.655	221.379
